# Supplementary material for: Evaluating translocation success of wild eastern hellbenders (Cryptobranchus alleganiensis alleganiensis) in Blue Ridge Ecoregion streams using pre- and post-translocation home range sizes and movement metrics
Source: PLoS One. 2023 Apr 20;18(4):e0283377. doi: 10.1371/journal.pone.0283377 (PMC10118149; doi:10.1371/journal.pone.0283377)
Supplement: S1 Data — (CSV) [file pone.0283377.s015.csv]

	ID	ID.1	Sex	Cohort	Site	Trans	Mass	N	Movements	Days.Alive	LHR	MCP	Sedent	Avg.DM	KDE_50	PHRE_50	R.Size	R.Dist	R.Dens
1	TR04	4	M	1	S1	0	195	45	22	345	31.9	249.24	0.5111	9.17	59.33	27.43	69.3	15.5	8.7
2	TR04	4	M	1	T1	1	236	58	16	454	81.24	516.7	0.7241	13.8	40.43	42.02	68.4	30.48	5.9
3	TR05	5	F	1	S1	0	440	45	18	304	51.94	388.93	0.6	12.32	92.37	44.71	47.8	37.1	7.3
4	TR06	6	F	1	S1	0	500	58	28	386	29.24	178.14	0.5172	9.02	43.12	19.12	73.1	26.8	7.2
5	TR07	7	M	1	S1	0	160	42	30	336	65.77	341	0.2857	11.09	83.02	50.79	47.9	18.8	9.1
6	TR07	7	M	1	T1	1	250	59	10	454	185.84	1296.09	0.8305	26.91	124.66	302.9	79.2	65.1	6.1
7	TR08	8	M	1	S1	0	180	85	51	689	2531.95	20713.66	0.4	50.01	4468.19	3056.77	69.1	13.5	6.7
8	TR09	9	M	1	S1	0	165	55	27	383	269.23	452.68	0.5091	25.53	18.65	111.78	55.1	16.5	7.7
9	TR09	9	M	1	T1	1	249	43	12	403	350.81	1651.44	0.7209	32.01	332.05	554.61	59.8	33.9	5.3
10	TR10	10	M	1	S1	0	335	41	12	335	24.2	152.02	0.7073	11.66	7.74	3.46	78.9	22.1	6.5
11	TR10	10	M	1	T1	1	350	57	13	450	445.9	2025.04	0.7719	45.77	264.22	287.47	55.9	28.4	6.2
12	TR11	11	M	1	S1	0	320	45	24	347	168.45	775.49	0.4667	17.17	449.32	293.65	106.6	11.3	6.9
13	TR12	12	F	1	S1	0	177	40	21	334	42.69	283.65	0.475	10.5	44.46	21.57	55.1	11.6	7.2
14	TR12	12	F	1	T1	1	213	59	7	454	46.3	107.2	0.8814	9.37	5.07	17.54	72.3	9.1	5
15	TR13	13	F	1	S1	0	566	64	18	206	100.48	773.93	0.7188	20.36	109.74	66.19	238.3	15.7	5.6
16	HC01	1	M	2	S2	0	300	25	15	378	41.86	184.43	0.4	8.95	24.98	NA	44.5	61.5	3.7
17	HC01	1	M	2	T2	1	305	47	26	309	1278.83	23374.45	0.4468	151.99	1640.15	1137.55	35.7	20.3	8
18	HC02	2	F	2	S2	0	220	19	5	336	7.23	10.21	0.7368	3.14	NA	NA	52.5	31.9	3.4
19	HC02	2	F	2	T2	1	253	15	10	34	957.95	3957.08	0.3333	176.34	NA	NA	44.3	15.6	12.7
20	HC03	3	F	2	S2	0	279	19	10	336	118.31	688.97	0.4737	31.6	NA	NA	58.9	36.6	4.5
21	HC03	3	F	2	T2	1	310	44	17	133	400.52	3753.89	0.6136	47.07	1071.42	520.31	51	50.4	4.9
22	HC04	4	M	2	S2	0	310	25	8	378	40.07	485.79	0.68	24.91	70.07	NA	63.2	212.2	0.5
23	HC04	4	M	2	T2	1	300	9	5	17	404.03	499.36	0.4444	49.32	NA	NA	55.8	54.4	5.7
24	HC05	5	M	2	S2	0	300	15	7	126	85.05	1263.2	0.5333	32.11	NA	NA	51	83.6	2.4
25	HC06	6	F	2	S2	0	270	10	6	43	19.92	64.4	0.4	12.54	NA	NA	59.6	253.7	1
26	HC07	7	F	2	S2	0	260	26	15	378	28.38	237.39	0.4231	14.95	78.82	NA	50.6	89.9	2.3
27	HC07	7	F	2	T2	1	265	48	18	309	1131.28	12151.36	0.625	178.95	2228.06	1173.11	65.8	19.7	4.9
28	HC08	8	M	2	S2	0	280	26	11	385	40.54	244.03	0.5769	13.65	47.33	NA	69.9	145	2.2
29	HC08	8	M	2	T2	1	270	23	18	77	1321.44	19645.33	0.2174	273.4	7208.37	2597.63	48.6	41.5	8
30	HC09	9	F	2	S2	0	300	15	8	119	65.42	755.68	0.4667	15.19	NA	NA	69.8	206.2	0.8
31	HC10	10	F	2	S2	0	235	24	4	371	5.24	2.84	0.8333	3.6	0.31	NA	53.9	93	3.9
32	HC10	10	F	2	T2	1	260	24	11	60	746.69	4973.64	0.5417	191.63	1104.1	1519.85	59.5	71.9	5.6
33	HC11	11	M	2	S2	0	260	33	8	413	18.02	118.73	0.7576	7.21	3.9	NA	73.5	102	1.5
34	HC12	12	F	2	S2	0	250	13	3	105	16.13	96.22	0.7692	14.29	NA	NA	70.6	206.6	1.4
35	HC13	13	M	2	S2	0	270	23	4	371	24.58	53.33	0.8261	11.11	2.27	NA	73	121.9	1.8
36	HC13	13	M	2	T2	1	248	22	14	56	641.65	9520.22	0.3636	91.24	2833.97	988.27	47.5	17.3	9
37	HC14	14	F	2	S2	0	280	14	10	314	30.9	223.99	0.2857	11.6	NA	NA	48.3	3.4	7.9
38	HC14	14	F	2	T2	1	263	64	26	351	236.13	2840.3	0.5938	29.12	304.11	353.51	62.6	59.6	6.2
39	HC15	15	M	2	S2	0	298	15	7	314	36.74	223.31	0.5333	13.16	NA	NA	64	13	5.9
40	HC15	15	M	2	T2	1	288	64	18	351	329.64	2115.71	0.7188	36.6	302.67	559.72	90.3	78.7	4.8
41	HC16	16	F	2	S2	0	205	15	8	314	56.54	190.63	0.4667	18.34	NA	NA	59.7	17.8	13.5
42	HC16	16	F	2	T2	1	250	46	29	133	472.11	3492.24	0.3696	66.17	1261.28	676.86	59.1	31.5	7.8
43	HC17	17	M	2	S2	0	350	12	5	314	21.51	25.08	0.5833	10.39	NA	NA	57.9	6.2	4.5
44	HC17	17	M	2	T2	1	344	40	21	102	407.21	1923.55	0.475	36.8	319.18	268.19	59.1	5.3	11.1
