# Supplementary material for: Evaluating translocation success of wild eastern hellbenders (Cryptobranchus alleganiensis alleganiensis) in Blue Ridge Ecoregion streams using pre- and post-translocation home range sizes and movement metrics
Source: PLoS One. 2023 Apr 20;18(4):e0283377. doi: 10.1371/journal.pone.0283377 (PMC10118149; doi:10.1371/journal.pone.0283377)
Supplement: S2 Data — Modeling code for spatial analysis. (R) [file pone.0283377.s016.R]

##~~~~~Cleaned-up version of Hellbender Sedentariness & LHR Modeling Script~~~##
##~~~~~~~~~~~~~~~~~~~~~~Brad Nissen April 2022~~~~~~~~~~~~~~~~~~~~~~~~~~~~~~##

## First part is setting up data structure

####Input Data####

#Assign working directory to the folder containing data files:
# setwd(choose.dir())
# getwd()
#assign shortcut for wd path, change this as needed
wd <- ("C:/Users/User/OneDrive - Tennessee State University/Rfiles/Translocation_project/HB_Translocation/Raw_HB_data") 

#directory for storing plot outputs
plot.dir <- "C:\\Users\\User\\OneDrive - Tennessee State University\\Rfiles\\Translocation_project\\HB_Translocation\\Plots"

setwd(wd)

##For PLOS One file
model.df <- read.csv("S1 Dataframe.csv")

# model.df <-read.csv("model.df.csv")

##Load packages
library(AICcmodavg)
library(fuzzySim)
library(dplyr)
library(lattice)
library(lme4)
library(sjPlot)
library(forcats)
library(ggplot2)
library(MASS)


#examine data structure
str(model.df)

# #rename variables to shorter names
# library(dplyr)
# model.df <- model.df %>% rename(Trans = Translocated,
#                                 Avg.DM = Avg..Daily.Movement.Size,
#                                 N = Observations,
#                                 Sedent = Sedentariness,
#                                 R.Size = Mean_Rock_Size,
#                                 R.Dist = Mean_nearest_rock,
#                                 R.Dens = Mean_Rock_density)

#make translocation status and cohort factors
model.df$Cohort <- as.factor(model.df$Cohort)
model.df$Trans <- as.factor(model.df$Trans)
model.df$Sex <- as.factor(model.df$Sex)
model.df$ID <- as.factor(model.df$ID)

#Change to a proportion
model.df$Sedent <- (model.df$Sedent/100)

View(model.df)

write.csv(model.df, "model.df.csv")

####Sedentariness Models####


##Test a variety of a priori hypotheses about what factors influence the sedentary rates of hellbenders before and after translocation.

#Whether a hellbender moves or not is binomial (only 2 choices: move/stay) so the sedentary rate is a binomial response variable, given as the proportion of successes (# times a hellbender stays under the same rock)

#Create 2 columns of movements and non-movements (with non-movements being the success = first column) - this is done with cbind and will be the response. 

###This analysis includes a random effect for individual, and instead of Site - we're using an interaction between Cohort and Translocation status. This allows us to evaluate the effects of translocation, as well as the effect of the site. In essence this experiment is looking at two trials (Cohorts) - one set of animals moved to one site, and a second set moved to a different site. Which cohort an animal is in should be factored in to the model. This improvement helps us separate the effect of site from the effect of translocation. 03/2022

##We're also using a scaled and centered data frame. 
#We need to scale & center the data so the models will converge 

scale.df <- model.df

scale.df$R.Size <- scale(model.df$R.Size)
scale.df$R.Dens <- scale(model.df$R.Dens)
scale.df$R.Dist <- scale(model.df$R.Dist)
scale.df$Mass <- scale(model.df$Mass)

library(lme4)

##Global model
#Includes all relevant variables

M.global <- glmer(cbind((N-Movements),Movements) ~ Sex + R.Size + R.Dens + Mass + Cohort*Trans + (1|ID), family = binomial, data = scale.df)
summary(M.global)

?glmer()

#Includes all relevant variables and a nested effect of rocks within site
M.nest.global <- glmer(cbind((N-Movements),Movements) ~ Sex + Trans/R.Size + Trans/R.Dens + Cohort + Mass +   (1|ID), family = binomial, data = scale.df)
summary(M.nest.global)


##Habitat and Translocation status are the biggest factors in movement probability, the effects of animal size and sex are not important
M.1 <- glmer(cbind((N-Movements),Movements) ~ R.Size + 
               R.Dens + Cohort*Trans + (1|ID), family = binomial(link = "logit"), 
             data = scale.df)
summary(M.1)

confint(M.1)

##Nested Rock Hypotheses 
##Size of rocks has a positive effect of Sedentariness and Density of rocks has a negative effect. Effects of rocks are dependent upon translocation status. Sub-model (2.1, 2.2) iterations are tested with just single terms (i.e. either size or density).

M.2 <-  glmer(cbind((N-Movements),Movements) ~ Trans/R.Size + Trans/R.Dens + Cohort + (1|ID),
              family = binomial, data = scale.df)
summary(M.2)

M.2.1 <-  glmer(cbind((N-Movements),Movements) ~ Trans/R.Size + Cohort + (1|ID),
                family = binomial, data = scale.df)

M.2.2 <-  glmer(cbind((N-Movements),Movements) ~ Trans/R.Dens + Cohort + (1|ID),
                family = binomial, data = scale.df)


##Individual characteristics hypothesis - size and sex of individual have biggest effects on sedentariness
M.3 <-  glmer(cbind((N-Movements),Movements) ~ Sex + Mass + (1|ID), family = binomial,
              data = scale.df)
summary(M.3)
#Sex and Mass do not appear to have significant effects on HR size

#Translocation has the biggest impact on sedentariness - (interactive effect of cohort)

M.4 <-  glmer(cbind((N-Movements),Movements) ~ Trans*Cohort + (1|ID), family = binomial, 
              data = scale.df)
summary(M.4)

M.null <-  glmer(cbind((N-Movements),Movements) ~ (1|ID), family = binomial, data = scale.df)


cand.set <- list(M.global, M.nest.global, M.1,M.2, M.2.1, M.2.2, M.3, M.4, M.null)

library(AICcmodavg)
AIC.table <- as.data.frame(
  aictab(cand.set, 
         modnames = c("M. Global", 
                      "M.nest. Global",
                      "M.1 R.Size + R.Dens + Cohort*Trans",
                      "M.2 Trans/R.Size + Trans/R. Dens",
                      "M.2.1 Trans/R.Size",
                      "M.2.2 Trans/R.Dens",
                      "M.3 Sex + Mass",
                      "M.4 Cohort*Trans" ,
                      "M.null")))

library(dplyr)
print(AIC.table, digits =2)
AIC.table <- AIC.table %>% mutate_if(is.numeric, round, digits=2)
View(AIC.table)

write.csv(AIC.table,"AIC.Table.csv")

##View effects of top model

plot_model(M.1, show.values = T, title = "Sedentariness effect sizes")
confint(M.1)

####Model validation####

##This section is still being worked out##

##Top Model
summary(M.1)

library(fuzzySim)
percentTestData(5) #based on number of variables in model 
#70/30
#Subset Data for Cross Validation

#Define size of training datasets based on 70:30 ratio
smp.size<-floor(0.70*nrow(scale.df))

##set random seed
set.seed(112) #why these numbers? sets starting place in algorithm 
train_ind<-sample(seq_len(nrow(scale.df)),size=smp.size) #taking random sample of 70% of rows 
trg1<-scale.df[train_ind,]
test1<-scale.df[-train_ind,]

set.seed(224)
train_ind<-sample(seq_len(nrow(scale.df)),size=smp.size)
trg2<-scale.df[train_ind,]
test2<-scale.df[-train_ind,]

set.seed(332)
train_ind<-sample(seq_len(nrow(scale.df)),size=smp.size)
trg3<-scale.df[train_ind,]
test3<-scale.df[-train_ind,]

set.seed(444)
train_ind<-sample(seq_len(nrow(scale.df)),size=smp.size)
trg4<-scale.df[train_ind,]
test4<-scale.df[-train_ind,]

set.seed(552)
train_ind<-sample(seq_len(nrow(scale.df)),size=smp.size)
trg5<-scale.df[train_ind,]
test5<-scale.df[-train_ind,]

#training set 1 - input the top model you are testing
tr.1 <- glmer(cbind((N-Movements),Movements) ~ R.Size + R.Dens + Cohort*Trans + (1|ID), 
              family = binomial(link = "logit"), data = trg1)
summary(tr.1)

#training set 2
tr.2 <- glmer(cbind((N-Movements),Movements) ~ R.Size + R.Dens + Cohort*Trans + (1|ID), 
              family = binomial(link = "logit"), data = trg2)
summary(tr.2)

#training set 3
tr.3 <- glmer(cbind((N-Movements),Movements) ~ R.Size + R.Dens + Cohort*Trans + (1|ID), 
              family = binomial(link = "logit"), data = trg3)
summary(tr.3)

#training set 4
tr.4 <- glmer(cbind((N-Movements),Movements) ~ R.Size + R.Dens + Cohort*Trans + (1|ID), 
              family = binomial(link = "logit"), data = trg4)
summary(tr.4)

#training set 5
tr.5 <- glmer(cbind((N-Movements),Movements) ~ R.Size + R.Dens + Cohort*Trans + (1|ID), 
              family = binomial(link = "logit"), data = trg5)
summary(tr.5)

##Here we need to adjust for the fact that our training sets may include different random effects (i.e. a different subset of individuals) than our testing set. Setting re.form = NULL will allow all random effects to be used in model predictions. 

#Make predictions with fitted models
test1.pred<-predict(tr.1,test1, re.form=NULL, allow.new.levels=TRUE, type = c("response"))
test2.pred<-predict(tr.2,test2, re.form=NULL, allow.new.levels=TRUE, type = c("response"))
test3.pred<-predict(tr.3,test3, re.form=NULL, allow.new.levels=TRUE, type = c("response"))
test4.pred<-predict(tr.4,test4, re.form=NULL, allow.new.levels=TRUE, type = c("response"))
test5.pred<-predict(tr.5,test5, re.form=NULL, allow.new.levels=TRUE, type = c("response"))

#combine true state of each test point
z.res<-(c(test1$Sedent,test2$Sedent,test3$Sedent,test4$Sedent,
          test5$Sedent))

#combine predicted values
preds.res<-c(test1.pred,test2.pred,test3.pred,test4.pred,test5.pred)

#compare true values (z.res) with predicted values of Sedentariness to calculate P^2 or "adjusted coefficient of determination" (eqn. 13 in )

mod.test <- as.data.frame(cbind(z.res,preds.res))
View(mod.test)

mod.test$delta = (mod.test$z.res - mod.test$preds.res)

MSE <- sum((mod.test$delta)^2)

R2CV <- 1-(sum((mod.test$delta)^2)/(length(z.res))/(var(z.res)))

#A value close to 1 is perfect prediction, a value close to 0 is a poor predictor. This value essentially tells how well the predictor variables explain the variation in the response variable. 
R2CV

#Also a useful metric is RMSE or Root Mean Square Error, which is useful for comparing accuracy among different linear regression models. 
library(cvTools)

#Root Mean Square Predictive Error 
rmspe(z.res,preds.res, T)

#calculate mean absolute prediction error, which is somewhat more robust
mape(z.res,preds.res, T)

##Code for additional metrics##

n <- nrow(mod.test)
m <- mean(model.df$Sedent)

#Average Bias of model
sum(z.res - preds.res)/ n

#Average Bias of model (percent)
(sum(z.res - preds.res) / sum(z.res) )*100

#Mean Absolute Error 
(sum(abs(z.res - preds.res)) / n)

#Prediction Root Mean Square Error
sqrt((sum((z.res - preds.res)^2))/n)

#Relative Error Percent
(sqrt(sum(((z.res - preds.res)^2)/n)) / (sum(z.res/n)))*100

#Model efficiency
1- ((sum((z.res- preds.res)^2))/
      (sum((z.res-m)^2)))

####Predictive plots####

##~~~~~~~~Creating new data frames for predictions~~~~~~~~~##

#Create vectors used to create new df for predicting model outputs
Cohorts <- levels(scale.df$Cohort) #categorical names of Cohorts
S.cohorts <- sort(rep(Cohorts,30), decreasing = F) #makes 30 rows of each Cohort for fake df, sorted
S.cohorts <- rep(S.cohorts, 2) #repeat the sorted cohorts vector twice, once for each translocation status (0,1 or no, yes)
Trans <- levels(scale.df$Trans)
S.Trans <- sort(rep(Trans,60))
Trans.0 <- subset(scale.df, Trans == "0") #separate data by Trans status to plot observed ranges
Trans.1 <- subset(scale.df, Trans == "1")

##Also separate data by Trans Status and Cohort together (aka site) to allow predictions to remain within the observed values of those treatment groups
S1 <- subset(scale.df, Site == "S1")
S2 <- subset(scale.df, Site == "S2")
T1 <- subset(scale.df, Site == "T1")
T2 <- subset(scale.df, Site == "T2")

#get R.Size range for each Trans Status
summary(Trans.0$R.Size)
summary(Trans.1$R.Size)

#And for each Site (aka Cohort*Trans)
summary(S1$R.Size)
summary(S2$R.Size)
summary(T1$R.Size)
summary(T2$R.Size)

#get R.Dens range for each Trans Status & Site
summary(Trans.0$R.Dens)
summary(Trans.1$R.Dens)
summary(S1$R.Dens)
summary(S2$R.Dens)
summary(T1$R.Dens)
summary(T2$R.Dens)

#Get summary stats of R.Size and R.Dens for entire study
summary(scale.df$R.Size)
summary(scale.df$R.Dens)

#Note - these models were fit using scaled variables. So these scaled terms are not very useful for understanding the effects of these variables in the real world, or grasping their range. We will use scaled variables to make predictions, but then we will need to "unscale" our final data frame to make prediction plots, and this will be done using the same scale and center attributes for the original data frame.

## For example - to understand the distribution of these above summaries in actual centimeters, we can rescale the R.Size data back to its original form

summary((Trans.0$R.Size * attr(scale.df$R.Size, 'scaled:scale') + attr(scale.df$R.Size, 'scaled:center')))

summary((Trans.1$R.Size * attr(scale.df$R.Size, 'scaled:scale') + attr(scale.df$R.Size, 'scaled:center')))

#For now we will move forward with using the scaled variables to fit the models. 

#utilize the max and min values of R.Size by Translocation Status for predictions
R.Size_values.noTrans <- rep(seq(-0.3056,2.3432, length.out = 30),2)
R.Size_values.Trans <- rep(seq(-0.3056,2.3432, length.out = 30),2)

#utilize the max and min values of R.Size by site for predictions
R.size_values_S1 <- seq(-0.5928,5.8284, length.out = 30) 
R.size_values_S2 <- seq(-0.7040,0.2735, length.out = 30) 
R.size_values_T1 <- seq(-0.31976,0.46562, length.out = 30) 
R.size_values_T2 <- seq(-1.0006,0.8398, length.out = 30)

#utilize the max and min values of R.Dens by site for predictions
R.Dens_values_S1 <- seq(-0.03734,1.13616, length.out = 30) 
R.Dens_values_S2 <- seq(-1.7473,2.6114, length.out = 30) 
R.Dens_values_T1 <- seq(-0.23851,0.16383, length.out = 30)
R.Dens_values_T2 <- seq(-0.30557,2.34320, length.out = 30)

#same thing but range over the whole study (used for CIs)
R.size_values <- seq(-1.0006,5.8284, length.out = 30)
R.Dens_values <- seq(-1.74730,2.61142, length.out = 30) 

#combine these into one vector 
R.size_values.sites <- rep(c(R.size_values_S1,R.size_values_S2,R.size_values_T1,R.size_values_T2))
R.Dens_values.sites <- rep(c(R.Dens_values_S1,R.Dens_values_S2,R.Dens_values_T1,R.Dens_values_T2))

#Also combine the R.Size and R.Dens that varies over the whole study
R.size_values.total <- rep(R.size_values,4)
R.Dens_values.total <- rep(R.Dens_values,4)

 ####R.Size Predictions####

##Always re-run this section before plotting because R.Dens uses the same df name##

#Make new df used to predict effects with top model
new.data <- data.frame(Cohort = as.factor(S.cohorts), 
                       Trans = as.factor(S.Trans),
                       R.Size = R.size_values.sites, 
                       R.Dens = rep(0,120))

str(new.data)
summary(M.1)

new.dataT <- data.frame(Cohort = as.factor(S.cohorts), 
                        Trans = as.factor(S.Trans),
                        R.Size = R.size_values.total, 
                        R.Dens = rep(0,120))

##~~~~~~~~~~~~~~~~~~R.Size Predictions~~~~~~~~~~~~~~~~~~~~##

#Making predictions using the new dataframes

cand.set1 <- list(M.1)
predictions1 <-  modavgPred(cand.set1, newdata = new.data, conf.level = 0.95)
predictions2 <-  modavgPred(cand.set1, newdata = new.dataT, 
                            conf.level = 0.95)
size.output <- data.frame(cbind(new.data,predictions1))
size.outputT <- data.frame(cbind(new.dataT,predictions2))

##Restore the new predicted data set to the original scale
size.output$R.Size <- (size.output$R.Size * attr(scale.df$R.Size, 'scaled:scale') + attr(scale.df$R.Size, 'scaled:center'))
size.outputT$R.Size <- (size.outputT$R.Size * attr(scale.df$R.Size, 'scaled:scale') + attr(scale.df$R.Size, 'scaled:center'))


#Basic plot of model predictions
par(mfrow = c(1,1))
plot(size.outputT$R.Size,size.output$mod.avg.pred)

##Check differences between predicted values by sites: 

Cohort1.pred <- size.outputT %>% 
  filter(Cohort == "1", Trans == "0" ) %>% 
  select("mod.avg.pred")

summary(Cohort1.pred$mod.avg.pred)

Cohort2.pred <- size.outputT %>% 
  filter(Cohort == "2", Trans == "1" ) %>% 
  select("mod.avg.pred")

summary(Cohort2.pred$mod.avg.pred)

delta <- (Cohort1.pred$mod.avg.pred - Cohort2.pred$mod.avg.pred)

summary(delta)

##More advanced Plot

size.outputT <- size.outputT %>% 
  mutate(Cohort = fct_recode(Cohort, "Cohort 1" = "1",
                             "Cohort 2" = "2")) %>% 
  mutate(Trans = fct_recode(Trans, "Pre-Trans" = "0",
                            "Post-Trans" = "1")) %>%
  mutate(Trans = fct_relevel(Trans, "Pre-Trans","Post-Trans"))

size.output <- size.output %>% 
  mutate(Cohort = fct_recode(Cohort, "Cohort 1" = "1",
                             "Cohort 2" = "2")) %>% 
  mutate(Trans = fct_recode(Trans, "Pre-Trans" = "0",
                            "Post-Trans" = "1")) %>%
  mutate(Trans = fct_relevel(Trans, "Pre-Trans","Post-Trans"))


#####Plot Option 1 - Panel####

size.output %>% 
  group_by(Cohort,Trans) %>%
  ggplot(aes(x= R.Size,y = mod.avg.pred)) +
  geom_ribbon(
    data = size.outputT, mapping = aes(
      x= R.Size, ymin = lower.CL,ymax = upper.CL), 
    size = 2, alpha = 0.2) +
  geom_line(size.output,  #change this size.outputT is you want blacklines to cover the entire range as the CIs do
            mapping = aes(x= R.Size,y = mod.avg.pred), size = 1.5) +
  facet_wrap(~Cohort+Trans) +
  theme(panel.background = element_blank())+
  theme(axis.line.x = element_line(color="black", size = 1),
        axis.line.y = element_line(color="black", size = 1)) +
  guides(linetype = guide_legend(order = 1), 
         fill = guide_legend(reverse = T, order = 2), 
         color = guide_legend(reverse = T, order = 2)) +
  theme(legend.text = element_text(margin = margin(b = 0.3, unit = 'cm'), 
                                   size = 18),
        legend.title = element_text(size = 20),
        legend.position= "none",
        legend.box = "horizontal",
        axis.text.y = element_text(color= "black",size=18),
        axis.text.x = element_text(color= "black",size=18),
        axis.title.x = element_text(color= "black", size = 24),
        axis.title.y = element_text(color= "black", size = 24),
        panel.background = element_blank(),
        axis.line.x = element_line(color="black", size = 1),
        axis.line.y = element_line(color="black", size = 1),
        strip.text = element_text(size=18))+
  ggtitle("Model Predicted Effects of Rock Size on Sedentariness") +
  xlab("Cover Rock Size (cm)") +
  ylab("Sedentariness %") +
  theme(plot.title = element_text(hjust = 0.5)) +
  theme(plot.title = element_text(color= "black", size = 36))
ggsave("Sedentariness_separated.png", path = plot.dir,width = 14, height = 8, dpi = 120)

#####Plot Option 2####

##Cohorts combined in same plot

C1 <- subset(size.outputT, Cohort == "Cohort 1")
C2 <- subset(size.outputT, Cohort == "Cohort 2")

size.outputT %>% 
  group_by(Cohort) %>%
  ggplot(aes(x= R.Size,y = mod.avg.pred)) +
  geom_ribbon(data = C1, mapping = aes(x= R.Size,
                                       ymin = lower.CL,ymax = upper.CL, fill = Trans), size = 2, alpha = 0.2) +
  geom_ribbon(data = C2, mapping = aes(x= R.Size,
                                       ymin = lower.CL,ymax = upper.CL, fill = Trans), size = 2, alpha = 0.2) +
  geom_line(size.output, mapping = aes(x= R.Size,y = mod.avg.pred,
                                  color = Trans), size = 1.5) +
  facet_wrap(~Cohort) +
  theme(panel.background = element_blank())+
  theme(axis.line.x = element_line(color="black", size = 1),
        axis.line.y = element_line(color="black", size = 1))+
  # theme(legend.position = "none")+
  labs(color = "Translocation Status",fill = "Translocation Status", linetype = "Cohort") +
  # scale_linetype_manual(values = c("dashed")) +
  guides(fill = guide_legend(reverse = F, order = 2), 
         color = guide_legend(reverse = F, order = 2)) +
  theme(legend.text = element_text(margin = margin(b = 0.3, unit = 'cm'), size = 18),
        legend.title = element_text(size = 20),
        legend.position=c(0.8,0.85),
        legend.box = "horizontal",
        axis.text.y = element_text(color= "black",size=18),
        axis.text.x = element_text(color= "black",size=18),
        axis.title.x = element_text(color= "black", size = 24),
        axis.title.y = element_text(color= "black", size = 24),
        panel.background = element_blank(),
        axis.line.x = element_line(color="black", size = 1),
        axis.line.y = element_line(color="black", size = 1),
        strip.text = element_text(size=18))+
  ggtitle("Model Predicted Effects of Rock Size on Sedentariness") +
  xlab("Cover Rock Size (cm)") +
  ylab("Sedentariness %") +
  theme(plot.title = element_text(hjust = 0.5))+
  theme(plot.title = element_text(color= "black", size = 36))
ggsave("Cohort_Facet_Sedentariness.png", path = plot.dir,width = 14, height = 8, dpi = 120)

#####Plot Option 3####

##Translocation Status combined together

T0 <- subset(size.outputT, Trans == "Pre-Trans")
T1 <- subset(size.outputT, Trans == "Post-Trans")

trans.labs <- c("Pre-Translocation", "Post-Translocation")
names(trans.labs) <- c("Pre-Trans", "Post-Trans")

size.outputT %>% 
  group_by(Trans) %>%
  ggplot(aes(x= R.Size,y = mod.avg.pred)) +
  geom_ribbon(data = T0, mapping = aes(x= R.Size,
                                       ymin = lower.CL,ymax = upper.CL, fill = Cohort), size = 2, alpha = 0.2) +
  geom_ribbon(data = T1, mapping = aes(x= R.Size,
                                       ymin = lower.CL,ymax = upper.CL, fill = Cohort), size = 2, alpha = 0.2) +
  geom_line(size.outputT, mapping = aes(x= R.Size,y = mod.avg.pred,
                                       color = Cohort, linetype = Cohort), size = 1.5) +
  facet_wrap(~Trans, labeller = labeller(Trans = trans.labs)) +
  theme(panel.background = element_blank())+
  theme(axis.line.x = element_line(color="black", size = 1),
        axis.line.y = element_line(color="black", size = 1))+
  # theme(legend.position = "none")+
  labs(color = "Cohort",fill = "Cohort", linetype = "Cohort") +
  # scale_linetype_manual(values = c("dashed")) +
  guides(linetype = guide_legend(reverse = F,order = 2),
         fill = guide_legend(reverse = F, order = 2), 
         color = guide_legend(reverse = F, order = 2)) +
  theme(legend.text = element_text(margin = margin(b = 0.3, unit = 'cm'), size = 18),
        legend.title = element_text(size = 20),
        legend.position=c(0.1,0.85),
        legend.box = "horizontal",
        legend.key.size = unit(3, "line"),
        axis.text.y = element_text(color= "black",size=18),
        axis.text.x = element_text(color= "black",size=18),
        axis.title.x = element_text(color= "black", size = 24),
        axis.title.y = element_text(color= "black", size = 24),
        panel.background = element_blank(),
        axis.line.x = element_line(color="black", size = 1),
        axis.line.y = element_line(color="black", size = 1),
        strip.text = element_text(size=18))+
  ggtitle("A. Effects of Rock Size on Sedentariness") +
  xlab("Cover Rock Size (cm)") +
  ylab("Sedentariness %") +
  theme(plot.title = element_text(hjust = 0.5))+
  theme(plot.title = element_text(color= "black", size = 36))
ggsave("Trans_Facet_Sedentariness.png", path = plot.dir,width = 14, height = 8, dpi = 120)

####R. Dens Predictions####

#Make new df used to predict effects with top model
#Note: this will overwrite the data set used for R.Size predictions
new.data <- data.frame(Cohort = as.factor(S.cohorts), 
                       Trans = as.factor(S.Trans),
                       R.Size = rep(0,120), 
                       R.Dens = R.Dens_values.sites)

str(new.data)

new.dataT <- data.frame(Cohort = as.factor(S.cohorts), 
                        Trans = as.factor(S.Trans),
                        R.Size = rep(0,120), 
                        R.Dens = R.Dens_values.total)

cand.set1 <- list(M.1)
predictions1 <-  modavgPred(cand.set1, newdata = new.data, conf.level = 0.95)
predictions2 <-  modavgPred(cand.set1, newdata = new.dataT, 
                            conf.level = 0.95)
size.output <- data.frame(cbind(new.data,predictions1))
size.outputT <- data.frame(cbind(new.dataT,predictions2))

##Restore the new predicted data set to the original scale
size.output$R.Dens <- (size.output$R.Dens * attr(scale.df$R.Dens, 'scaled:scale') + attr(scale.df$R.Dens, 'scaled:center'))
size.outputT$R.Dens <- (size.outputT$R.Dens * attr(scale.df$R.Dens, 'scaled:scale') + attr(scale.df$R.Dens, 'scaled:center'))

##Check differences between predicted values by sites: 

Cohort1.pred <- size.outputT %>% 
  filter(Cohort == "1", Trans == "0" ) %>% 
  select("mod.avg.pred")

summary(Cohort1.pred$mod.avg.pred)

Cohort2.pred <- size.outputT %>% 
  filter(Cohort == "2", Trans == "0" ) %>% 
  select("mod.avg.pred")

summary(Cohort2.pred$mod.avg.pred)

delta <- (Cohort1.pred$mod.avg.pred - Cohort2.pred$mod.avg.pred)

summary(delta)


#Basic plot of model predictions
par(mfrow = c(1,1))
plot(size.outputT$R.Dens,size.output$mod.avg.pred)

#####R. Dens Plot####

size.outputT <- size.outputT %>% 
  mutate(Cohort = fct_recode(Cohort, "Cohort 1" = "1",
                             "Cohort 2" = "2")) %>% 
  mutate(Trans = fct_recode(Trans, "Pre-Trans" = "0",
                            "Post-Trans" = "1")) %>%
  mutate(Trans = fct_relevel(Trans, "Pre-Trans","Post-Trans"))

size.output <- size.output %>% 
  mutate(Cohort = fct_recode(Cohort, "Cohort 1" = "1",
                             "Cohort 2" = "2")) %>% 
  mutate(Trans = fct_recode(Trans, "Pre-Trans" = "0",
                            "Post-Trans" = "1")) %>%
  mutate(Trans = fct_relevel(Trans, "Pre-Trans","Post-Trans"))

T0 <- subset(size.outputT, Trans == "Pre-Trans")
T1 <- subset(size.outputT, Trans == "Post-Trans")

trans.labs <- c("Pre-Translocation", "Post-Translocation")
names(trans.labs) <- c("Pre-Trans", "Post-Trans")

size.outputT %>% 
  group_by(Trans) %>%
  ggplot(aes(x= R.Dens,y = mod.avg.pred)) +
  geom_ribbon(data = T0, mapping = aes(x= R.Dens,
                                       ymin = lower.CL,ymax = upper.CL, fill = Cohort), size = 2, alpha = 0.2) +
  geom_ribbon(data = T1, mapping = aes(x= R.Dens,
                                       ymin = lower.CL,ymax = upper.CL, fill = Cohort), size = 2, alpha = 0.2) +
  geom_line(size.outputT, mapping = aes(x= R.Dens,y = mod.avg.pred,
                                       color = Cohort, linetype = Cohort), size = 1.5) +
  facet_wrap(~Trans, labeller = labeller(Trans = trans.labs)) +
  theme(panel.background = element_blank())+
  theme(axis.line.x = element_line(color="black", size = 1),
        axis.line.y = element_line(color="black", size = 1))+
  # theme(legend.position = "none")+
  labs(color = "Cohort",fill = "Cohort", linetype = "Cohort") +
  # scale_linetype_manual(values = c("dashed")) +
  guides(linetype = guide_legend(reverse = F,order = 2),
         fill = guide_legend(reverse = F, order = 2), 
         color = guide_legend(reverse = F, order = 2)) +
  theme(legend.text = element_text(margin = margin(b = 0.3, unit = 'cm'), size = 18),
        legend.title = element_text(size = 20),
        legend.position=c(0.4,0.85),
        legend.box = "horizontal",
        legend.key.size = unit(3, "line"),
        axis.text.y = element_text(color= "black",size=18),
        axis.text.x = element_text(color= "black",size=18),
        axis.title.x = element_text(color= "black", size = 24),
        axis.title.y = element_text(color= "black", size = 24),
        panel.background = element_blank(),
        axis.line.x = element_line(color="black", size = 1),
        axis.line.y = element_line(color="black", size = 1),
        strip.text = element_text(size=18))+
  ggtitle("B. Effects of Cover Rock Density on Sedentariness") +
  xlab("Cover Rock Density (# per 2m radius)") +
  ylab("Sedentariness") +
  theme(plot.title = element_text(hjust = 0.5))+
  theme(plot.title = element_text(color= "black", size = 36))
ggsave("Trans_Facet_Sedentariness_R.Dens.png", path = plot.dir,width = 14, height = 8, dpi = 120)

####Modeling LHR####

#Here we are testing the same set of candidate models as we did for Sedentariness, but with a response variable of average Linear Home Range (LHR).

##This analysis done using log-transformation of the response variable. 
##This trial also uses a random effect for individual, and instead of site - there is an interactive term between cohort and translocation status. 

#We will use a Gamma distribution for these models. 

#These plots show how the data is naturally distributed
#Plot
plot(log(scale.df$LHR))
hist(scale.df$LHR, breaks = 20)

#Transform data, add new column to df
scale.df$log.LHR <- log(scale.df$LHR)

hist(scale.df$log.LHR, breaks = 20)

##Running models - starting w global model

##NOTE: these model names are similar so be cognizant of that if switching between sedentariness and LHR analysis sections

#Includes all relevant variables
M.global2 <- glmer(log.LHR ~ Sex + R.Size + R.Dens + Mass + Cohort*Trans + (1|ID), family = Gamma, nAGQ = 0, data = scale.df)
summary(M.global2)

M.global2 <- glmer(log.LHR ~ Sex + R.Size + R.Dens + Mass + Cohort*Trans + (1|ID), family = Gamma(link = "inverse"), nAGQ = 0, data = scale.df)
summary(M.global2)

#Includes all relevant variables and a nested effect of rocks within site
M.nest.global <- glmer(log.LHR ~ Sex + Trans/R.Size + Trans/R.Dens + Mass + Cohort + (1|ID), family = Gamma, nAGQ = 0, data = scale.df)
summary(M.nest.global)
args(Gamma)

##Habitat and Site (includes Translocation status) are the biggest factors in movement probability, the effects of animal size and sex are not important
M.1 <- glmer(log.LHR ~ R.Size + R.Dens + Cohort*Trans + (1|ID), family = Gamma, nAGQ = 0, 
             data = scale.df)
summary(M.1)

##Nested Rock Hypotheses 
##Size of rocks has a positive effect of Sedentariness and Density of rocks has a negative effect. Effects of rocks are dependent upon translocation status. iterations with single terms too

M.2 <-  glmer(log.LHR ~ Trans/R.Size + Trans/R.Dens + Cohort + (1|ID), family = Gamma, nAGQ = 0, 
              data = scale.df)
summary(M.2)

M.2.1 <-  glmer(log.LHR ~ Trans/R.Size + Cohort + (1|ID), family = Gamma, nAGQ = 0, 
                data = scale.df)

M.2.2 <-  glmer(log.LHR ~ Trans/R.Dens + Cohort + (1|ID), family = Gamma, nAGQ = 0, 
                data = scale.df)

##Individual characteristics hypothesis - size and sex of individual have biggest effects on sedentariness
M.3 <-  glmer(log.LHR ~ Sex + Mass + (1|ID), family = Gamma, nAGQ = 0, data = scale.df)
summary(M.3)

#Translocation has the biggest impact on sedentariness - (interactive effect of cohort)
M.4 <-  glmer(log.LHR ~ Cohort*Trans + (1|ID), family = Gamma, nAGQ = 0, data = scale.df)
summary(M.4)
confint(M.4, method = "Wald")

#Null model
M.null <-  glmer(log.LHR ~ (1|ID), family = Gamma, nAGQ = 0, data = scale.df)

cand.set <- list(M.global2,
                 M.nest.global,
                 M.1, M.2, M.2.1, M.2.2, M.3, M.4, M.null)

library(AICcmodavg)
AIC.table.LHR <- as.data.frame(
  aictab(cand.set, 
         modnames = c("M. Global", 
                      "M.nest. Global",
                      "M.1 R.Size + R.Dens + Cohort*Trans",
                      "M.2 Trans/R.Size + Trans/R. Dens",
                      "M.2.1 Trans/R.Size",
                      "M.2.2 Trans/R.Dens",
                      "M.3 Sex + Mass",
                      "M.4 Cohort*Trans" ,
                      "M.null")))

print(AIC.table.LHR, digits =2)


AIC.table.LHR <- AIC.table.LHR %>% mutate_if(is.numeric, round, digits=2)
View(AIC.table.LHR)

##View effects of top model & next top model

plot_model(M.4, show.values = T, title = "LHR effect sizes")
plot_model(M.1, show.values = T, title = "LHR effect sizes")
confint(M.4)

summary(M.1)

##No need to validate models for predictions since categorical variables are not appropriate in this case for making predictions. In the next top model the environmental predictors had confidence intervals that overlapped 0, so not substantial. 

###Nonetheless, we can quantify the poor predictive ability of these models by doing a model validation, to justify why we are not using these models for predicting LHR

####LHR Model Validation####


##Top Model
summary(M.4)

library(fuzzySim)
percentTestData(3) #based on number of variables in model 
#60/40
#Subset Data for Cross Validation

#Define size of training datasets based on 70:30 ratio
smp.size<-floor(0.60*nrow(scale.df))

##set random seed
set.seed(112) #why these numbers? sets starting place in algorithm 
train_ind<-sample(seq_len(nrow(scale.df)),size=smp.size) #taking random sample of 70% of rows 
trg1<-scale.df[train_ind,]
test1<-scale.df[-train_ind,]

set.seed(224)
train_ind<-sample(seq_len(nrow(scale.df)),size=smp.size)
trg2<-scale.df[train_ind,]
test2<-scale.df[-train_ind,]

set.seed(332)
train_ind<-sample(seq_len(nrow(scale.df)),size=smp.size)
trg3<-scale.df[train_ind,]
test3<-scale.df[-train_ind,]

set.seed(444)
train_ind<-sample(seq_len(nrow(scale.df)),size=smp.size)
trg4<-scale.df[train_ind,]
test4<-scale.df[-train_ind,]

set.seed(552)
train_ind<-sample(seq_len(nrow(scale.df)),size=smp.size)
trg5<-scale.df[train_ind,]
test5<-scale.df[-train_ind,]

#training set 1 - input the top models you are testing
tr.1 <- glmer(log.LHR ~ Cohort*Trans + (1|ID), family = Gamma, nAGQ = 0, data = trg1)

#training set 2 - input the top models you are testing
tr.2 <- glmer(log.LHR ~ Cohort*Trans + (1|ID), family = Gamma, nAGQ = 0, data = trg2)

#training set 3 - input the top models you are testing
tr.3 <- glmer(log.LHR ~ Cohort*Trans + (1|ID), family = Gamma, nAGQ = 0, data = trg3)

#training set 4 - input the top models you are testing
tr.4 <- glmer(log.LHR ~ Cohort*Trans + (1|ID), family = Gamma, nAGQ = 0, data = trg4)

#training set 5 - input the top models you are testing
tr.5 <- glmer(log.LHR ~ Cohort*Trans + (1|ID), family = Gamma, nAGQ = 0, data = trg5)

#Make model-averaged predictions
test1.pred<-predict(tr.1,test1, re.form=NULL, allow.new.levels=TRUE, type = c("response"))
test2.pred<-predict(tr.2,test2, re.form=NULL, allow.new.levels=TRUE, type = c("response"))
test3.pred<-predict(tr.3,test3, re.form=NULL, allow.new.levels=TRUE, type = c("response"))
test4.pred<-predict(tr.4,test4, re.form=NULL, allow.new.levels=TRUE, type = c("response"))
test5.pred<-predict(tr.5,test5, re.form=NULL, allow.new.levels=TRUE, type = c("response"))

#combine true state of each test point
z.res<-(c(test1$log.LHR,test2$log.LHR,test3$log.LHR,test4$log.LHR,
          test5$log.LHR))

#combine predicted values
preds.res<-c(test1.pred,test2.pred,test3.pred,test4.pred,test5.pred)

#compare true values (z.res) with predicted values of Sedentariness to calculate P^2 or "adjusted coefficient of determination" (eqn. 13 in )

mod.test <- as.data.frame(cbind(z.res,preds.res))
View(mod.test)

##Reverse log transformation so that results are in original units: 

mod.test$z.res <- exp(z.res)
mod.test$preds.res <- exp(preds.res)

##replace old z.res and preds.res with inverse logged values

z.res <- mod.test$z.res
preds.res <- mod.test$preds.res

###Model validation stats##

n <- nrow(mod.test)
m <- mean(scale.df$LHR)

#Average Bias of model
sum(z.res - preds.res)/ n

#Mean Absolute Error 
(sum(abs(z.res - preds.res)) / n)

#Prediction Root Mean Square Error
sqrt((sum((z.res - preds.res)^2))/n)

#Average Bias of model (percent)
(sum(z.res - preds.res) / sum(z.res) )*100

#Relative Error Percent
(sqrt(sum(((z.res - preds.res)^2)/n)) / (sum(z.res/n)))*100

#Model efficiency
1- ((sum((z.res- preds.res)^2))/
      (sum((z.res-m)^2)))

##Next closest model - M.1 (Environment + Status)

##set random seed
set.seed(112) #why these numbers? sets starting place in algorithm 
train_ind<-sample(seq_len(nrow(scale.df)),size=smp.size) #taking random sample of 70% of rows 
trg1<-scale.df[train_ind,]
test1<-scale.df[-train_ind,]

set.seed(224)
train_ind<-sample(seq_len(nrow(scale.df)),size=smp.size)
trg2<-scale.df[train_ind,]
test2<-scale.df[-train_ind,]

set.seed(332)
train_ind<-sample(seq_len(nrow(scale.df)),size=smp.size)
trg3<-scale.df[train_ind,]
test3<-scale.df[-train_ind,]

set.seed(444)
train_ind<-sample(seq_len(nrow(scale.df)),size=smp.size)
trg4<-scale.df[train_ind,]
test4<-scale.df[-train_ind,]

set.seed(552)
train_ind<-sample(seq_len(nrow(scale.df)),size=smp.size)
trg5<-scale.df[train_ind,]
test5<-scale.df[-train_ind,]

#training set 1 - input the top models you are testing
tr.1 <- glmer(log.LHR ~ R.Size + R.Dens + Cohort*Trans + (1|ID), family = Gamma, nAGQ = 0, data = trg1)

#training set 2 - input the top models you are testing
tr.2 <- glmer(log.LHR ~ R.Size + R.Dens + Cohort*Trans + (1|ID), family = Gamma, nAGQ = 0, data = trg2)

#training set 3 - input the top models you are testing
tr.3 <- glmer(log.LHR ~ R.Size + R.Dens + Cohort*Trans + (1|ID), family = Gamma, nAGQ = 0, data = trg3)

#training set 4 - input the top models you are testing
tr.4 <- glmer(log.LHR ~ R.Size + R.Dens + Cohort*Trans + (1|ID), family = Gamma, nAGQ = 0, data = trg4)

#training set 5 - input the top models you are testing
tr.5 <- glmer(log.LHR ~ R.Size + R.Dens + Cohort*Trans + (1|ID), family = Gamma, nAGQ = 0, data = trg5)

#Make model-averaged predictions
test1.pred<-predict(tr.1,test1, re.form=NULL, allow.new.levels=TRUE, type = c("response"))
test2.pred<-predict(tr.2,test2, re.form=NULL, allow.new.levels=TRUE, type = c("response"))
test3.pred<-predict(tr.3,test3, re.form=NULL, allow.new.levels=TRUE, type = c("response"))
test4.pred<-predict(tr.4,test4, re.form=NULL, allow.new.levels=TRUE, type = c("response"))
test5.pred<-predict(tr.5,test5, re.form=NULL, allow.new.levels=TRUE, type = c("response"))

#combine true state of each test point
z.res<-(c(test1$log.LHR,test2$log.LHR,test3$log.LHR,test4$log.LHR,
          test5$log.LHR))

#combine predicted values
preds.res<-c(test1.pred,test2.pred,test3.pred,test4.pred,test5.pred)

#compare true values (z.res) with predicted values of Sedentariness to calculate P^2 or "adjusted coefficient of determination" (eqn. 13 in )

mod.test <- as.data.frame(cbind(z.res,preds.res))
View(mod.test)

##Reverse log transformation so that results are in original units: 

mod.test$z.res <- exp(z.res)
mod.test$preds.res <- exp(preds.res)

##replace old z.res and preds.res with inverse logged values

z.res <- mod.test$z.res
preds.res <- mod.test$preds.res

###Model validation stats##

n <- nrow(mod.test)
m <- mean(scale.df$LHR)

#Average Bias of model
sum(z.res - preds.res)/ n

#Mean Absolute Error 
(sum(abs(z.res - preds.res)) / n)

#Prediction Root Mean Square Error
sqrt((sum((z.res - preds.res)^2))/n)

#Average Bias of model (percent)
(sum(z.res - preds.res) / sum(z.res) )*100

#Relative Error Percent
(sqrt(sum(((z.res - preds.res)^2)/n)) / (sum(z.res/n)))*100

#Model efficiency
1- ((sum((z.res- preds.res)^2))/
      (sum((z.res-m)^2)))

####Past HR metrics on Sedent####

##This section is analyzing the hypothesis that the size of an individual's home range before they were translocated could affect their sedentariness levels after being translocated. 

#Create df with only trans. inds and add old HR metrics as columns
trns.scaled <- model.df %>% 
  filter(Site == "T1"| Site == "T2") %>% 
  left_join(
    select(model.df[which 
                    (model.df$Site == "S1" | 
                        model.df$Site == "S2" ),], ID,LHR:Avg.DM), 
    by = "ID", 
    suffix = c("_trans","_old"))

trns.scaled <- trns.scaled %>% 
  rename(Sedent = Sedent_trans, 
         LHR = LHR_trans) 

##First check correlations of old metrics 

cormatrix <- data.frame(cor(trns.scaled[,c(20:23)], use = "complete.obs"))
cormatrix <- round(cormatrix, dig=2)
View(cormatrix)

#All metrics except sedent are closely correlated to each other - don't include in same model.

#Scale and center covariates
trns.scaled <- trns.scaled

trns.scaled$R.Size <- scale(trns.scaled$R.Size)
trns.scaled$R.Dens <- scale(trns.scaled$R.Dens)
trns.scaled$R.Dist <- scale(trns.scaled$R.Dist)
trns.scaled$Mass <- scale(trns.scaled$Mass)
trns.scaled$Sedent_old <- scale(trns.scaled$Sedent_old)
trns.scaled$LHR_old <- scale(trns.scaled$LHR_old)


##~~~~~~~~~~~~~~~~Models for testing~~~~~~~~~~~~~~~~~~~~~~~~~~~~~##

#Includes all relevant variables - updated to include old HR metrics
M.global <- glm(cbind((N-Movements),Movements) ~ Sex + R.Size + R.Dens + Mass + Site + Sedent_old + LHR_old, family = binomial, data = trns.scaled)
summary(M.global)


#Includes all relevant variables and a nested effect of rocks within site
M.nest.global <- glm(cbind((N-Movements),Movements) ~ Sex + 
                       Site/R.Size
                     + Site/R.Dens + Mass + Site + Sedent_old 
                     + LHR_old, 
                     family = binomial, 
                     data = trns.scaled)
summary(M.nest.global)

##Habitat and Site are the biggest factors in movement probability, the effects of animal size and sex are not important
M.1 <- glm(cbind((N-Movements),Movements) ~ R.Size + 
             R.Dens + Site, family = binomial(link = "logit"), 
           data = trns.scaled)
summary(M.1)

confint(M.1)

##Nested Rock Hypotheses 
##Size of rocks has a positive effect of Sedentariness and Density of rocks has a negative effect. Effects of rocks are dependent upon site. iterations with single terms too

M.2 <-  glm(cbind((N-Movements),Movements) ~ Site/R.Size + Site/R.Dens,
              family = binomial, data = trns.scaled)
summary(M.2)

M.2.1 <-  glm(cbind((N-Movements),Movements) ~ Site/R.Size,
              family = binomial, data = trns.scaled)

M.2.2 <-  glm(cbind((N-Movements),Movements) ~ Site/R.Dens,
              family = binomial, data = trns.scaled)


##Individual characteristics hypothesis - size and sex of individual have biggest effects on sedentariness
M.3 <-  glm(cbind((N-Movements),Movements) ~ Sex + Mass, family = binomial,
            data = trns.scaled)
summary(M.3)
#Sex and Mass do not appear to have significant effects on HR size

#Translocation has the biggest impact on sedentariness - coded by Site

M.4 <-  glm(cbind((N-Movements),Movements) ~ Site, family = binomial, data = trns.scaled)
summary(M.4)

##Old LHR has the biggest impact on sedentariness

M.5 <-  glm(cbind((N-Movements),Movements) ~ LHR_old, family = binomial, data = trns.scaled)
summary(M.5)

##Old Sedent has the biggest impact on sedentariness

M.6 <-  glm(cbind((N-Movements),Movements) ~ Sedent_old, family = binomial, data = trns.scaled)
summary(M.6)

##Old MCP has the biggest impact on sedentariness

M.7 <-  glm(cbind((N-Movements),Movements) ~ MCP_old, family = binomial, data = trns.scaled)
summary(M.7)

##Old Avg.DM has the biggest impact on sedentariness

M.8 <-  glm(cbind((N-Movements),Movements) ~ Avg.DM_old, family = binomial, data = trns.scaled)
summary(M.8)

##Old LHR + old sedent has the biggest impact on sedentariness

M.9 <-  glm(cbind((N-Movements),Movements) ~ LHR_old + Sedent_old, family = binomial, data = trns.scaled)
summary(M.9)

##R.Size + R.Dens + old sedent has the biggest impact on sedentariness

M.10 <-  glm(cbind((N-Movements),Movements) ~ R.Dens + R.Size + Sedent_old, family = binomial, data = trns.scaled)
summary(M.10)

##R.Size + R.Dens + old sedent has the biggest impact on sedentariness

M.11 <-  glm(cbind((N-Movements),Movements) ~ R.Dens + R.Size + LHR_old, family = binomial, data = trns.scaled)
summary(M.11)

##R.Size + R.Dens + old sedent has the biggest impact on sedentariness

M.12 <-  glm(cbind((N-Movements),Movements) ~ R.Dens + R.Size + LHR_old +
               Sedent_old, family = binomial, data = trns.scaled)
summary(M.12)


M.null <-  glm(cbind((N-Movements),Movements) ~ 1, family = binomial, data = trns.scaled)


cand.set <- list(M.global,
                 M.nest.global,
                 M.1,M.2, M.2.1, M.2.2, M.3, M.4, 
                 M.5, M.6, M.7, M.8, M.9, M.10, M.11, M.12,
                 M.null)

library(AICcmodavg)
AIC.table <- as.data.frame(
  aictab(cand.set, 
         modnames = c("M. Global", 
                      "M.nest. Global",
                      "M.1 R.Size + R.Dens + Site",
                      "M.2 Site/R.Size + Site/R. Dens",
                      "M.2.1 Site/R.Size",
                      "M.2.2 Site/R.Dens",
                      "M.3 Sex + Mass",
                      "M.4 Site" ,
                      "M.5 old LHR",
                      "M.6 old Sedent",
                      "M.7 old MCP",
                      "M.8 old Avg.DM",
                      "M.9 old_LHR + old_Sedent",
                      "M.10 R.Size + R. Dens + old_Sedent",
                      "M.11 R.Size + R. Dens + old_LHR",
                      "M.12 R.Size + R.Dens + old_LHR + old_Sedent",
                      "M.null")))

print(AIC.table, digits =2)
#Round all numeric outputs to 2 decimal places
AIC.table <- AIC.table %>% mutate_if(is.numeric, round, digits=2)

##Summary of top model
summary(M.1)
plot_model(M.1, show.values = T, title = "Sedent effect sizes")

##Similar coefficients to the original Sedentariness analysis - previous home-range metrics did not have an impact on hellbender sedentariness after being translocated

####Model validation section####

##Top Model
summary(M.1)

library(fuzzySim)
percentTestData(5) #based on number of variables in model 
#70/30
#Subset Data for Cross Validation

#Define size of training datasets based on 80:20 ratio
smp.size<-floor(0.70*nrow(trns.scaled))
#3710 for training, and 928 for testing

##set random seed
set.seed(112) #why these numbers? sets starting place in algorithm 
train_ind<-sample(seq_len(nrow(trns.scaled)),size=smp.size) #taking random sample of 70% of rows 
trg1<-trns.scaled[train_ind,]
test1<-trns.scaled[-train_ind,]

set.seed(224)
train_ind<-sample(seq_len(nrow(trns.scaled)),size=smp.size)
trg2<-trns.scaled[train_ind,]
test2<-trns.scaled[-train_ind,]

set.seed(332)
train_ind<-sample(seq_len(nrow(trns.scaled)),size=smp.size)
trg3<-trns.scaled[train_ind,]
test3<-trns.scaled[-train_ind,]

set.seed(444)
train_ind<-sample(seq_len(nrow(trns.scaled)),size=smp.size)
trg4<-trns.scaled[train_ind,]
test4<-trns.scaled[-train_ind,]

set.seed(552)
train_ind<-sample(seq_len(nrow(trns.scaled)),size=smp.size)
trg5<-trns.scaled[train_ind,]
test5<-trns.scaled[-train_ind,]

#training set 1 - input the top model you are testing
tr.1 <- glm(cbind((N-Movements),Movements) ~ R.Size + 
              R.Dens + Site, family = binomial, data = trg1)
summary(tr.1)

#training set 2
tr.2 <- glm(cbind((N-Movements),Movements) ~ R.Size + 
              R.Dens + Site, family = binomial, data = trg2)
summary(tr.2)

#training set 3
tr.3 <- glm(cbind((N-Movements),Movements) ~ R.Size + 
              R.Dens + Site, family = binomial, data = trg3)
summary(tr.3)

#training set 4
tr.4 <- glm(cbind((N-Movements),Movements) ~ R.Size + 
              R.Dens + Site, family = binomial, data = trg4)
summary(tr.4)

#training set 5
tr.5 <- glm(cbind((N-Movements),Movements) ~ R.Size + R.Dens + Site, 
            family = binomial, data = trg5)
summary(tr.5)

#delta = prediction error: 0.009
library(nlme)


test1.pred<-predict(tr.1,test1, type = c("response"))
test2.pred<-predict(tr.2,test2, type = c("response"))
test3.pred<-predict(tr.3,test3, type = c("response"))
test4.pred<-predict(tr.4,test4, type = c("response"))
test5.pred<-predict(tr.5,test5, type = c("response"))

#combine true state of each test point
z.res<-(c(test1$Sedent,test2$Sedent,test3$Sedent,test4$Sedent,
          test5$Sedent))

#combine predicted values
preds.res<-c(test1.pred,test2.pred,test3.pred,test4.pred,test5.pred)


mod.test <- as.data.frame(cbind(z.res,preds.res))
View(mod.test)

n <- nrow(mod.test)
m <- mean(trns.scaled$Sedent)

#Average Bias of model
sum(z.res - preds.res)/ n

#Mean Absolute Error 
(sum(abs(z.res - preds.res)) / n)

#Prediction Root Mean Square Error
sqrt((sum((z.res - preds.res)^2))/n)

#Average Bias of model (percent)
( sum(z.res - preds.res) / sum(z.res) )*100

#Relative Error Percent
(sqrt(sum(((z.res - preds.res)^2)/n)) / (sum(z.res/n)))*100

#Model efficiency
1- ((sum((z.res- preds.res)^2))/
      (sum((z.res-m)^2)))


####Past HR on LHR####

##Same idea as above - checking on previous HR metrics and their impacts on LHR of individuals after being translocated. 

hist(trns.scaled$LHR)

##First need to log-transform LHR as we did above. 

#Transform data, add new column to df 
trns.scaled$log.LHR <- log(trns.scaled$LHR)
hist(trns.scaled$log.LHR) #Actually not much better - stick with old LHR metric

str(trns.scaled)

##~~~~~~~~~~~~~~~~~~~~~~~~~~~~~~Models for testing~~~~~~~~~~~~~~~~~~~##

#Includes all relevant variables - updated to include old HR metrics
M.global <- glm(LHR ~ Sex + R.Size
                + R.Dens + Mass + Site + Sedent_old + LHR_old, family = Gamma, data = trns.scaled)
summary(M.global)


#Includes all relevant variables and a nested effect of rocks within site
M.nest.global <- glm(LHR~ Sex + Site/R.Size + Site/R.Dens + Mass + Site + 
                          Sedent_old + LHR_old, family = Gamma, data = trns.scaled)
summary(M.nest.global)

##Habitat and Site (includes Translocation status) are the biggest factors in movement probability, the effects of animal size and sex are not important
M.1 <- glm(LHR~ R.Size + 
                R.Dens + Site, family = Gamma, data = trns.scaled)
summary(M.1)

confint(M.1)

##Nested Rock Hypotheses 
##Size of rocks has a positive effect of Sedentariness and Density of rocks has a negative effect. Effects of rocks are dependent upon site. iterations with single terms too

M.2 <-  glm(LHR~ Site/R.Size + Site/R.Dens,
            family = Gamma, data = trns.scaled)
summary(M.2)

M.2.1 <-  glm(LHR~ Site/R.Size,
              family = Gamma, data = trns.scaled)

M.2.2 <-  glm(LHR~ Site/R.Dens,
              family = Gamma, data = trns.scaled)


##Individual characteristics hypothesis - size and sex of individual have biggest effects on sedentariness
M.3 <-  glm(LHR~ Sex + Mass, 
            family = Gamma, data = trns.scaled)
summary(M.3)
#Sex and Mass do not appear to have significant effects on HR size

#Translocation has the biggest impact on sedentariness - coded by Site

M.4 <-  glm(LHR~ Site,  family = Gamma, data = trns.scaled)
summary(M.4)

confint(M.4)
##Old LHR_transhas the biggest impact on sedentariness

M.5 <-  glm(LHR~ LHR_old,  family = Gamma, data = trns.scaled)
summary(M.5)

##Old Sedent has the biggest impact on sedentariness

M.6 <-  glm(LHR~ Sedent_old,  family = Gamma, data = trns.scaled)
summary(M.6)

##Old MCP has the biggest impact on sedentariness

M.7 <-  glm(LHR~ MCP_old,  family = Gamma, data = trns.scaled)
summary(M.7)

##Old Avg.DM has the biggest impact on sedentariness

M.8 <-  glm(LHR~ Avg.DM_old,  family = Gamma, data = trns.scaled)
summary(M.8)

##Old LHR + old sedent has the biggest impact on sedentariness

M.9 <-  glm(LHR~ LHR_old + Sedent_old,  family = Gamma, data = trns.scaled)
summary(M.9)

##R.Size + R.Dens + old sedent has the biggest impact on sedentariness

M.10 <-  glm(LHR~ R.Dens + R.Size + Sedent_old,  family = Gamma, data = trns.scaled)
summary(M.10)

##R.Size + R.Dens + old sedent has the biggest impact on sedentariness

M.11 <-  glm(LHR~ R.Dens + R.Size + LHR_old,  family = Gamma, data = trns.scaled)
summary(M.11)

##R.Size + R.Dens + old sedent has the biggest impact on sedentariness

M.12 <-  glm(LHR~ R.Dens + R.Size + LHR_old +
                  Sedent_old,  family = Gamma, data = trns.scaled)
summary(M.12)


M.null <-  glm(LHR ~ 1,  family = Gamma, data = trns.scaled)


cand.set <- list(M.global,
                 M.nest.global,
                 M.1,M.2, M.2.1, M.2.2, M.3, M.4, 
                 M.5, M.6, M.7, M.8, M.9, M.10, M.11, M.12,
                 M.null)

library(AICcmodavg)
AIC.table <- as.data.frame(
  aictab(cand.set, 
         modnames = c("M. Global", 
                      "M.nest. Global",
                      "M.1 R.Size + R.Dens + Site",
                      "M.2 Site/R.Size + Site/R. Dens",
                      "M.2.1 Site/R.Size",
                      "M.2.2 Site/R.Dens",
                      "M.3 Sex + Mass",
                      "M.4 Site" ,
                      "M.5 old LHR",
                      "M.6 old Sedent",
                      "M.7 old MCP",
                      "M.8 old Avg.DM",
                      "M.9 old_LHR + old_Sedent",
                      "M.10 R.Size + R. Dens + old_Sedent",
                      "M.11 R.Size + R. Dens + old_LHR",
                      "M.12 R.Size + R.Dens + old_LHR + old_Sedent",
                      "M.null")))

print(AIC.table, digits =2)
#Round all numeric outputs to 2 decimal places
AIC.table <- AIC.table %>% mutate_if(is.numeric, round, digits=2)
View(AIC.table)


###There were three top models in the candidate set - M.2.1 (w = 0.55), M.4 (w = 0.31), and M.1 (w = 0.06). 

##Get their parameter estimates and confidence intervals

summary(M.2.1)
confint(M.2.1)
plot_model(M.2.1, show.values = T)

summary(M.4)
confint(M.4)

summary(M.1)
confint(M.1)

####Past LHR Model evaluation####

##Even though these models won't be used for predictions, this model evaluation section will demonstrate and quantify the poor predictive ability of these models. 


library(fuzzySim)
percentTestData(3) #based on number of variables in model 
#60/40
#Subset Data for Cross Validation

#Define size of training datasets based on 70:30 ratio
smp.size<-floor(0.60*nrow(trns.scaled))

##set random seed
set.seed(112) #why these numbers? sets starting place in algorithm 
train_ind<-sample(seq_len(nrow(trns.scaled)),size=smp.size) #taking random sample of 70% of rows 
trg1<-trns.scaled[train_ind,]
test1<-trns.scaled[-train_ind,]

set.seed(224)
train_ind<-sample(seq_len(nrow(trns.scaled)),size=smp.size)
trg2<-trns.scaled[train_ind,]
test2<-trns.scaled[-train_ind,]

set.seed(332)
train_ind<-sample(seq_len(nrow(trns.scaled)),size=smp.size)
trg3<-trns.scaled[train_ind,]
test3<-trns.scaled[-train_ind,]

set.seed(444)
train_ind<-sample(seq_len(nrow(trns.scaled)),size=smp.size)
trg4<-trns.scaled[train_ind,]
test4<-trns.scaled[-train_ind,]

set.seed(552)
train_ind<-sample(seq_len(nrow(trns.scaled)),size=smp.size)
trg5<-trns.scaled[train_ind,]
test5<-trns.scaled[-train_ind,]

##Using model average predictions here

#training set 1 - input the top models you are testing
tr.a <- glm(LHR~ Site/R.Size, family = Gamma, data = trg1)
tr.b <- glm(LHR~ Site, family = Gamma, data = trg1)
tr.c <- M.1 <- glm(LHR~ R.Size + R.Dens + Site, family = Gamma, data = trg1)

#Make candidate set of top models to average for predictions
cand.set1 <- list(tr.a, tr.b, tr.c)

#training set 2
tr.a <- glm(LHR~ Site/R.Size, family = Gamma, data = trg2)
tr.b <- glm(LHR~ Site, family = Gamma, data = trg2)
tr.c <- M.1 <- glm(LHR~ R.Size + R.Dens + Site, family = Gamma, data = trg2)

cand.set2 <- list(tr.a, tr.b, tr.c)

#training set 3
tr.a <- glm(LHR~ Site/R.Size, family = Gamma, data = trg3)
tr.b <- glm(LHR~ Site, family = Gamma, data = trg3)
tr.c <- M.1 <- glm(LHR~ R.Size + R.Dens + Site, family = Gamma, data = trg3)

cand.set3 <- list(tr.a, tr.b, tr.c)

#training set 4
tr.a <- glm(LHR~ Site/R.Size, family = Gamma, data = trg4)
tr.b <- glm(LHR~ Site, family = Gamma, data = trg4)
tr.c <- M.1 <- glm(LHR~ R.Size + R.Dens + Site, family = Gamma, data = trg4)

cand.set4 <- list(tr.a, tr.b, tr.c)

#training set 5
tr.a <- glm(LHR~ Site/R.Size, family = Gamma, data = trg5)
tr.b <- glm(LHR~ Site, family = Gamma, data = trg5)
tr.c <- M.1 <- glm(LHR~ R.Size + R.Dens + Site, family = Gamma, data = trg5)

cand.set5 <- list(tr.a, tr.b, tr.c)

#Make model-averaged predictions
test1.pred<-modavgPred(cand.set1, newdata = test1, gamdisp = 0.35, conf.level = 0.95)
test2.pred<-modavgPred(cand.set2, newdata = test2, gamdisp = 0.35, conf.level = 0.95)
test3.pred<-modavgPred(cand.set3, newdata = test3, gamdisp = 0.35, conf.level = 0.95)
test4.pred<-modavgPred(cand.set4, newdata = test4, gamdisp = 0.35, conf.level = 0.95)
test5.pred<-modavgPred(cand.set5, newdata = test5, gamdisp = 0.35, conf.level = 0.95)

#combine true state of each test point
z.res<-(c(test1$LHR,test2$LHR,test3$LHR,test4$LHR,
          test5$LHR))

#combine predicted values
preds.res<-c(test1.pred[["mod.avg.pred"]],test2.pred[["mod.avg.pred"]],test3.pred[["mod.avg.pred"]],test4.pred[["mod.avg.pred"]],test5.pred[["mod.avg.pred"]])


mod.test <- as.data.frame(cbind(z.res,preds.res))
View(mod.test)

n <- nrow(mod.test)
m <- mean(trns.scaled$LHR)

#Average Bias of model
sum(z.res - preds.res)/ n

#Mean Absolute Error 
(sum(abs(z.res - preds.res)) / n)

#Prediction Root Mean Square Error
sqrt((sum((z.res - preds.res)^2))/n)

#Average Bias of model (percent)
( sum(z.res - preds.res) / sum(z.res) )*100

#Relative Error Percent
(sqrt(sum(((z.res - preds.res)^2)/n)) / (sum(z.res/n)))*100

#Model efficiency
1- ((sum((z.res- preds.res)^2))/
      (sum((z.res-m)^2)))
